# Supplementary material for: Quantum Adversarial Transfer Learning
Source: Entropy (Basel). 2023 Jul 20;25(7):1090. doi: 10.3390/e25071090 (PMC10378263; doi:10.3390/e25071090)
Supplement: Supplementary file 1 [file entropy-25-01090-s001.zip]

Archive with 1 entries (1 files):
- entropy-2413046-supplementary.pdf
